# Supplementary material for: Glucose-regulatory hormones and growth in very preterm infants fed fortified human milk
Source: Pediatr Res. 2024 Apr 5;96(3):713–22. doi: 10.1038/s41390-024-03166-8 (PMC11499248; doi:10.1038/s41390-024-03166-8)
Supplement: Supplementary file 2 — Supplementary table 1 [file 41390_2024_3166_MOESM2_ESM.xlsx]

## Sheet: Sheet1
Supplementary table 1. The effects of enteral volume of human milk (mL/kg/day) on plasma hormone concentrations
	n	Estimate	95% CI	Partial R2	P-value
T1
IGF-1, ng/mL	164	1002	[0.999; 1.006]	0.014	0.139
GLP-1, pg/mL	182	1004	[0.997; 1.012]	0.007	0.257
C-peptide, pg/mL	182	1009	[1.004; 1.014]	0.062	<0.001
GIP, pg/mL	182	1000	[0.992; 1.008]	0.000	0.987
Glucagon, pg/mL	182	1003	[0.999; 1.006]	0.013	0.133
Insulin, µIU/mL	182	1015	[1.006; 1.023]	0.061	<0.001
Leptin, pg/mL	182	0.996	[0.986; 1.005]	0.005	0.359
PP, pg/mL	182	0.999	[0.992; 1.006]	0.001	0.705
Glucose, mg/dL	115	1000	[0.997; 1.004]	0.001	0.809
T2
IGF-1, ng/mL	183	1001	[0.999; 1.004]	0.006	0.302
GLP-1, pg/mL	182	1004	[0.999: 1.008]	0.014	0.121
C-peptide, pg/mL	182	1004	[1.000; 1.007]	0.026	0.031
GIP, pg/mL	182	1006	[1.001; 1.011]	0.034	0.013
Glucagon, pg/mL	182	1004	[1.002; 1.006]	0.063	<0.001
Insulin, µIU/mL	182	1006	[0.9996; 1.012]	0.019	0.066
Leptin, pg/mL	182	1004	[0.998; 1.010]	0.010	0.187
PP, pg/mL	182	1003	[0.998; 1.007]	0.007	0.270
Glucose, mg/dL	92	1000	[0.997; 1.002]	0.002	0.642
The models are adjusted for gestational age at birth, small for gestational and intervention. CI, 95% confidence interval; GIP, gastric inhibitory polypeptide; GLP-1, glucagon like peptide-1; IGF-1, insulin-like growth factor-1; PP, pancreatic polypeptide.
