# Supplementary material for: Glucose-regulatory hormones and growth in very preterm infants fed fortified human milk
Source: Pediatr Res. 2024 Apr 5;96(3):713–22. doi: 10.1038/s41390-024-03166-8 (PMC11499248; doi:10.1038/s41390-024-03166-8)
Supplement: Supplementary file 3 — Supplementary table 2 [file 41390_2024_3166_MOESM3_ESM.xlsx]

## Sheet: Sheet1
Supplementary table 2. The effects of daily total protein intake (g/kg/day) on plasma hormone concentrations
	n	Estimate	95% CI	Partial R2	P-value
T1
IGF-1, ng/mL	147	1073	[1.003; 1.148]	0.029	0.042
GLP-1, pg/mL	166	0.949	[0.809; 1.113]	0.003	0.517
C-peptide, pg/mL	166	1179	[1.052; 1.321]	0.048	0.005
GIP, pg/mL	166	0.892	[0.760; 1.045]	0.012	0.163
Glucagon, pg/mL	166	1074	[0.991; 1.165]	0.019	0.082
Insulin, µIU/mL	166	1084	[0.896; 1.311]	0.004	0.406
Leptin, pg/mL	166	1047	[0.860; 1.273]	0.001	0.647
PP, pg/mL	166	0.952	[0.820; 1.105]	0.003	0.515
Glucose, mg/dL	105	0.942	[0.875; 1.015]	0.025	0.115
T2
IGF-1, ng/mL	166	1034	[0.959; 1.115]	0.005	0.378
GLP-1, pg/mL	166	1054	[0.913: 1.218]	0.003	0.467
C-peptide, pg/mL	166	1157	[1.035; 1.293]	0.040	0.010
GIP, pg/mL	166	1177	[1.007; 1.376]	0.026	0.041
Glucagon, pg/mL	166	1028	[0.958; 1.102]	0.004	0.445
Insulin, µIU/mL	166	1174	[0.961; 1.435]	0.015	0.116
Leptin, pg/mL	166	1245	[1.027; 1.508]	0.030	0.026
PP, pg/mL	166	0.940	[0.812; 1.091]	0.004	0.417
Glucose, mg/dL	81	1029	[0.961; 1.101]	0.009	0.409
Total daily protein intake was calculated using protein from added fortifier and the following estimations of protein content in human milk; 1.7 g/100 mL for MOM, 0.9 g/100 mL for DHM, and 1.3 g/100 mL if the infant received mixed human milk. The models are adjusted for gestational age at birth, small for gestational age and intervention. CI, 95% confidence interval; GIP, gastric inhibitory polyp…
