# Supplementary material for: Glucose-regulatory hormones and growth in very preterm infants fed fortified human milk
Source: Pediatr Res. 2024 Apr 5;96(3):713–22. doi: 10.1038/s41390-024-03166-8 (PMC11499248; doi:10.1038/s41390-024-03166-8)
Supplement: Supplementary file 4 — Supplementary table 3 [file 41390_2024_3166_MOESM4_ESM.xlsx]

## Sheet: Sheet1
Supplementary table 3. Associations between plasma hormone concentrations and ΔZ-score for length from birth to 34+6 weeks postmenstrual age.
	Estimate	95% CI	Partial R2	P-value
T0
IGF-1, ng/mL	0.024	[-0.009; 0.057]	0.026	0.150
GLP-1, pg/mL	–0.007	[-0.028; 0.015]	0.005	0.539
C-peptide, pg/mL	–1·10-4	[-4·10-4; 2·10-4]	0.006	0.510
GIP, pg/mL	–0.001	[-0.010; 0.007]	0.001	0.758
Glucagon, pg/mL	–0.002	[-0.008; 0.003]	0.009	0.413
Insulin, µIU/mL	–0.004	[-0.026; 0.018]	0.002	0.696
Leptin, pg/mL	–0.001	[-0.005; 0.002]	0.006	0.495
PP, pg/mL	–2·10-4	[-0.002; 0.001]	0.002	0.703
Glucose, mg/dL	–0.007	[-0.022; 0.009]	0.026	0.368
T1
IGF-1, ng/mL	0.044	[0.017; 0.072]	0.118	0.002
GLP-1, pg/mL	0.003	[-0.008; 0.014]	0.004	0.606
C-peptide, pg/mL	5·10-5	[-2·10-4; 3·10-4]	0.002	0.726
GIP, pg/mL	0.001	[-0.004; 0.006]	0.002	0.675
Glucagon, pg/mL	–0.003	[-0.009; 0.002]	0.022	0.201
Insulin, µIU/mL	0.002	[-0.012; 0.016]	0.001	0.786
Leptin, pg/mL	3·10-4	[-0.001; 0.002]	0.001	0.748
PP, pg/mL	–1·10-4	[-0.001; 0.001]	0.001	0.759
Glucose, mg/dL	–3·10-4	[-0.013; 0.013]	0.000	0.966
T2
IGF-1, ng/mL	–0.002	[-0.025; 0.022]	0.000	0.874
GLP-1, pg/mL	0.006	[ -0.013; 0.025]	0.005	0.534
C-peptide, pg/mL	8·10-5	[-2·10-4; 4·10-4]	0.003	0.616
GIP, pg/mL	0.002	[-0.001; 0.006]	0.021	0.207
Glucagon, pg/mL	–0.007	[-0.014; 0.001]	0.041	0.076
Insulin, µIU/mL	0.007	[-0.009; 0.024]	0.011	0.373
Leptin, pg/mL	–3·10-4	[-0.002; 0.001]	0.001	0.754
PP, pg/mL	–0.009	[-0.002; 3·10-4]	0.030	0.135
Glucose, mg/dL	–2·10-4	[-0.017; 0.017]	0.000	0.980
Analyses include only infants with plasma samples available at T0 (postnatal age 7±3 days), T1 (postnatal age 14±3 days) and T2 (postnatal age 21±3 days). IGF-1: n=84, other hormones: n=80, glucose: n=36. The models are adjusted for gestational age at birth, small for gestational age and intervention. CI, 95% confidence interval; GIP, gastric inhibitory polypeptide; GLP-1, glucagon like peptide-1…
