# Supplementary material for: Glucose-regulatory hormones and growth in very preterm infants fed fortified human milk
Source: Pediatr Res. 2024 Apr 5;96(3):713–22. doi: 10.1038/s41390-024-03166-8 (PMC11499248; doi:10.1038/s41390-024-03166-8)
Supplement: Supplementary file 5 — Supplementary table 4 [file 41390_2024_3166_MOESM5_ESM.xlsx]

## Sheet: Sheet1
Supplementary table 4. Associations between plasma hormone concentrations and ΔZ-score for head circumference from birth to 34+6 weeks postmenstrual age.
	Estimate	CI	Partial R2	P-value
T0
IGF-1, ng/mL	–0.001	[-0.021; 0.018]	0.000	0.917
GLP-1, pg/mL	0.002	[-0.009; 0.013]	0.002	0.732
C-peptide, pg/mL	8·10-5	[-1·10-4; 3·10-4]	0.007	0.481
GIP, pg/mL	–3·10-4	[-0.005; 0.004]	0.000	0.899
Glucagon, pg/mL	–0.003	[-0.006; 0.001]	0.037	0.099
Insulin, µIU/mL	0.006	[-0.007; 0.019]	0.011	0.360
Leptin, pg/mL	–3·10-4	[-0.002; 0.002]	0.002	0.732
PP, pg/mL	2·10-4	[-0.001; 0.001]	0.003	0.625
Glucose, mg/dL	–0.007	[-0.025; 0.010]	0.03	0.390
T1
IGF-1, ng/mL	–0.003	[-0.020; 0.013]	0.002	0.685
GLP-1, pg/mL	–0.003	[-0.009; 0.003]	0.015	0.303
C-peptide, pg/mL	–2·10-5	[-1·10-4; 1·10-4]	0.001	0.821
GIP, pg/mL	–0.001	[-0.003; 0.002]	0.004	0.591
Glucagon, pg/mL	–0.001	[-0.004; 0.002]	0.01	0.404
Insulin, µIU/mL	–0.003	[-0.011; 0.006]	0.006	0.521
Leptin, pg/mL	5·10-5	[-0.001; 0.001]	0.000	0.902
PP, pg/mL	0.003	[-2·10-4; 0.001]	0.014	0.309
Glucose, mg/dL	–0.011	[-0.023; 0.001]	0.118	0.080
T2
IGF-1, ng/mL	0.011	[-0.001; 0.023]	0.038	0.084
GLP-1, pp/mL	4·10-4	[-0.011; 0.011]	0.000	0.939
C-peptide, pg/mL	9·10-5	[-8·10-5; 3·10-4]	0.015	0.298
GIP, pg/mL	–0.001	[-0.003; 0.001]	0.009	0.430
Glucagon, pg/mL	–0.002	[-0.006; 0.002]	0.014	0.309
Insulin, µIU/mL	0.009	[-3·10-4; 0.018]	0.049	0.058
Leptin, pg/mL	1·10-4	[-0.001; 0.001]	0.001	0.751
PP, pg/mL	1·10-4	[-0.001; 0.001]	0.001	0.763
Glucose, mg/dL	–0.008	[-0.023; 0.008]	0.040	0.315
Analyses include only infants with plasma samples available at T0 (postnatal age 7±3 days), T1 (postnatal age 14±3 days) and T2 (postnatal age 21±3 days). IGF-1: n=83, other hormones: n=78, glucose: n=30. The models are adjusted for gestational age at birth, small for gestational age and intervention. AGA, appropriate for gestational age; CI, 95% confidence interval; GIP, gastric inhibitory polyp…
